# Supplementary material for: VAMP2 regulates phase separation of α-synuclein
Source: Nat Cell Biol. 2024 Jul 1;26(8):1296–308. doi: 10.1038/s41556-024-01451-6 (PMC11322000; doi:10.1038/s41556-024-01451-6)
Supplement: Supplementary file 7 — Table containing all primer sequences for constructs described in the methods section. [file 41556_2024_1451_MOESM7_ESM.xlsx]

## Sheet: aSYN
Construct:	human aSYN WT
Target vector:	pEYFP-N1
Forward Primer:	attctgcagtcgacggtaccATGGATGTATTCATGAAAGGAC
Reverse Primer:	accatggtggcgaccggtgcGGCTTCAGGTTCGTAGTC
Construct:	human aSYN 96AAA
Target vector:	KLD on human aSYN WT pEYFP-N1
Forward Primer:	ggccCAGTTGGGCAAGAATGAAGAAG
Reverse Primer:	gctgcGACAAAGCCAGTGGCTGC
Construct:	human aSYN A30P
Target vector:	KLD on human aSYN WT pEYFP-N1
Forward Primer:	ggaaagacaAAAGAGGGTGTTCTCTATGTAGG
Reverse Primer:	tggtgcttcTGCCACACCCTGTTTGGT
Construct:	human aSYN WT
Target vector:	pET28a
Forward Primer:	ctttaagaaggagatataccATGGATGTATTCATGAAAGGAC
Reverse Primer:	aatggtctagaaagcttttaGGCTTCAGGTTCGTAGTC

## Sheet: VAMP2_STX1
Construct:	human VAMP2 full length
Target vector:	pMD2.G
Forward Primer:	gagatctgaattctgacactATGTCTGCTACCGCTGCC
Reverse Primer:	cctgctgatcctgctgatccAGTGCTGAAGTAAACTATGATGATGATG
Construct:	human VAMP2 aa1-96						human VAMP2 full length
Target vector:	KLD deletion on VAMP2 FL pOPINS						pOPINS
Forward Primer:	ggaaaaacctcaagatgatgTAAAAGCTTTCTAGACCATTTAAAC						gcgaacagatcggtggtaccATGTCTGCTACCGCTGCC
Reverse Primer:	CATCATCTTGAGGTTTTTC						aatggtctagaaagcttttaAGTGCTGAAGTAAACTATGATGATGATG
Construct:	human Syntaxin-1A aa1-265
Target vector:	pET28
Forward Primer:	ctttaagaaggagatataccATGAAGGACCGAACCCAGG
Reverse Primer:	ttaaatggtctagaaagcttTTTCTTCCGGCGCGCCTT

## Sheet: Synaptic proteins
Construct:	Synaptojanin 145
Target vector:	pMD2.G
Forward Primer:	gagatctgaattctgacactATGGCGTTCAGTAAAGGATTC
Reverse Primer:	cctgctgatcctgctgatccCCCTGATGGTTGCTCCTG
Construct:	Synaptojanin 170
Target vector:	pMD2.G
Forward Primer:	gagatctgaattctgacactATGGCGTTCAGTAAAGGATTC
Reverse Primer:	cctgctgatcctgctgatccTCTTTCTGTAAAGTCCAGTG
Construct:	endophilin-A1
Target vector:	pMD2.G
Forward Primer:	gagatctgaattctgacactATGTCGGTGGCCGGCCTC
Reverse Primer:	cctgctgatcctgctgatccATGGGGCAGGGCAACCAG
Construct:	Hsc70
Target vector:	pMD2.G
Forward Primer:	gagatctgaattctgacactATGTCCAAGGGACCTGCAG
Reverse Primer:	cctgctgatcctgctgatccATCAACCTCTTCAATGGTGGG
Construct:	synphilin-1
Target vector:	pMD2.G
Forward Primer:	gagatctgaattctgacactATGACATATCTTATTCAGTCAC
Reverse Primer:	gttgtgcaggatttgagttaCAGATCCTCTTCTGAGATG
Construct:	Rab3A
Target vector:	pMD2.G
Forward Primer:	gagatctgaattctgacactATGGCATCCGCCACAGAC
Reverse Primer:	cctgctgatcctgctgatccGCAGGCGCAGTCCTGGTG
Construct:	rabphilin-3A
Target vector:	pMD2.G
Forward Primer:	gagatctgaattctgacactATGACTGACACCGTGTTC
Reverse Primer:	cctgctgatcctgctgatccATCACTTGACACGTGGTTC
Construct:	VPS35
Target vector:	pMD2.G
Forward Primer:	gagatctgaattctgacactATGCCTACAACACAGCAG
Reverse Primer:	cctgctgatcctgctgatccAAGGATGAGACCTTCATAAATTG
Construct:	auxilin
Target vector:	pMD2.G
Forward Primer:	gagatctgaattctgacactATGAAAGATTCTGAAAATAAAGG
Reverse Primer:	cctgctgatcctgctgatccATATAAGGGCTTTTGGCC
Construct:	syntaxin-1A
Target vector:	pMD2.G Nterm mScarlet
Forward Primer:	acaagtccggactcagatctATGAAGGACCGAACCCAG
Reverse Primer:	aaacatgaagaatctgttgtCTAGGCGAAGATGCCCCC
Construct:	syntaxin-1A
Target vector:	KLD for pMD2.G no tag
Forward Primer:	ATGAAGGACCGAACCCAG
Reverse Primer:	GGTGGCAGTGTCAGAATTC
Construct:	SNAP-25
Target vector:	pMD2.G Nterm mScarlet
Forward Primer:	acaagtccggactcagatctATGGCCGAAGACGCAGAC
Reverse Primer:	aaacatgaagaatctgttgtTTAACCACTTCCCAGCATCTTTG
Construct:	SNAP-25
Target vector:	KLD for pMD2.G no tag
Forward Primer:	ATGGCCGAAGACGCAGAC
Reverse Primer:	GGTGGCAGTGTCAGAATTC

## Sheet: mScarlet proteins 
Construct:	mScarlet synaptotagmin-1
Target vector:	pCDNA3.1 vector with an N-terminal mScarlet tag
Forward Primer:	acaagtccggactcagatctATGGTGAGCGAGAGTCAC
Reverse Primer:	gatcagcgggtttaaacttaCTTCTTGACGGCCAGCATG
Construct:	complexin-1 mScarlet
Target vector:	pCDNA3.1 vector with an C-terminal mScarlet tag
Forward Primer:	ggctagttaagcttggtaccATGGAGTTTGTGATGAAG
Reverse Primer:	cctgctgatcctgctgatccCTTCTTGAGCATGTCCTG
Construct:	complexin-2 mScarlet
Target vector:	pCDNA3.1 vector with an C-terminal mScarlet tag
Forward Primer:	ggctagttaagcttggtaccATGGACTTCGTCATGAAG
Reverse Primer:	cctgctgatcctgctgatccCTTCTTGAACATGTCCTG
