# Supplementary material for: VAMP2 regulates phase separation of α-synuclein
Source: Nat Cell Biol. 2024 Jul 1;26(8):1296–308. doi: 10.1038/s41556-024-01451-6 (PMC11322000; doi:10.1038/s41556-024-01451-6)
Supplement: Supplementary file 8 — Statistical Source Data. [file 41556_2024_1451_MOESM8_ESM.xlsx]

## Sheet: Fig 1d
Phase diagram 250 uM spermine, 3 biological repeats
aSyn	Spermine	PEG
uM	250uM	%
				1	2	1	2	1	2	replicates
10		0		0.11	0.11	0.102	0.1	0.107	0.105
10		3		0.112	0.113	0.098	0.097	0.107	0.108
10		5		0.111	0.119	0.1	0.106	0.107	0.113
10		10		0.109		0.117	0.106	0.103	0.1
10		15		0.107		0.127	0.125	0.114	0.112
20		0		0.11	0.11	0.098	0.098	0.108	0.122
20		3		0.109	0.108	0.1	0.122	0.104	0.107
20		5		0.115	0.124	0.101	0.111	0.12	0.118
20		10		0.114		0.118	0.11	0.109	0.126
20		15		0.218		0.185	0.149	0.142	0.136
40		0		0.11	0.113	0.1	0.101	0.121	0.115
40		3		0.111	0.11	0.128	0.105	0.11	0.109
40		5		0.118	0.122	0.105	0.112	0.117	0.131
40		10		0.125		0.128	0.129	0.115	0.126
40		15		0.571		0.349	0.33	0.383	0.427
60		0		0.113	0.113	0.101	0.101	0.113	0.114
60		3		0.115	0.119	0.101	0.11	0.111	0.113
60		5		0.119	0.126	0.107	0.106	0.115	0.117
60		10		0.139		0.141	0.138	0.12	0.121
60		15		0.727		0.554	0.449	0.611	0.568
80		0		0.114	0.115	0.128	0.102	0.111	0.133
80		3		0.115	0.116	0.105	0.12	0.114	0.125
80		5		0.12	0.125	0.109	0.121	0.118	0.127
80		10		0.15		0.128	0.125	0.142	0.142
80		15		0.735		0.555	0.506	0.708	0.615
100		0		0.114	0.113	0.099	0.101	0.11	0.11
100		3		0.116	0.125	0.196	0.113	0.113	0.128
100		5		0.125	0.124	0.112	0.137	0.21	0.124
100		10		0.229		0.153	0.154	0.153	0.141
100		15		0.936		0.637	0.409	0.739	0.7
Blank for PEG :0.11, Subtracted from all during plotting

## Sheet: Fig 1f
Phase diagram 2 mM Calcium, 3 biological repeats
aSyn	Calcium	PEG
uM	2mM	%
				1	2	1	2	1	2	replicates
10		0		0.116	0.118	0.109	0.107	0.104	0.101
10		3		0.124	0.158	0.112	0.099	0.1	0.102
10		5		0.123	0.119	0.099	0.1	0.1	0.102
10		10		0.119	0.127	0.114	0.113	0.117	0.099
10		15		0.104	0.127	0.116	0.119	0.113	0.104
20		0		0.111	0.111	0.11	0.104	0.116	0.1
20		3		0.123	0.173	0.102	0.104	0.101	0.102
20		5		0.138	0.162	0.1	0.109	0.105	0.101
20		10		0.119	0.116	0.107	0.105	0.101	0.108
20		15		0.11	0.115	0.11	0.109	0.101	0.144
40		0		0.111	0.113	0.112	0.12	0.115	0.114
40		3		0.111	0.112	0.104	0.107	0.103	0.107
40		5		0.112	0.116	0.103	0.105	0.102	0.101
40		10		0.116	0.109	0.109	0.117	0.108	0.114
40		15		0.125	0.125	0.179	0.131	0.138	0.124
60		0		0.11	0.109	0.113	0.113	0.119
60		3		0.11	0.111	0.108	0.109	0.102	0.103
60		5		0.111	0.11	0.106		0.101	0.136
60		10		0.116	0.112	0.117	0.117	0.107	0.147
60		15		0.13	0.128	0.288	0.217	0.224	0.161
80		0		0.126	0.115	0.111	0.133	0.109	0.106
80		3		0.111	0.116	0.113	0.107	0.106	0.107
80		5		0.113	0.119	0.143	0.103	0.102	0.104
80		10		0.113	0.123	0.114	0.114	0.106	0.14
80		15		0.197	0.177	0.575	0.554	0.441	0.382
100		0		0.117	0.115	0.115	0.14	0.11	0.11
100		3		0.116	0.12	0.11	0.126	0.112	0.101
100		5		0.125	0.127	0.169		0.1	0.104
100		10		0.128	0.124	0.121	0.13	0.132	0.146
100		15		0.227	0.219	0.645	0.607	0.643	0.573
Blank for PEG :0.11, Subtracted from all during plotting

## Sheet: Fig 1g
Calcium dependence, 3 biological repeats
aSyn	Calcium	PEG
uM		%		1	2	1	2	1	2	replicates
100	250	15		0.137	0.137	0.14	0.14	0.132	0.12
100	500	15		0.133	0.128	0.184	0.16	0.174	0.182
100	750	15		0.141	0.138	0.2	0.194	0.212	0.233
100	1000	15		0.153	0.15	0.199	0.203	0.247	0.214
100	2000	15		0.244	0.237	0.537	0.354	0.478	0.541
Blank for PEG :0.11, Subtracted from all during plotting
