# Supplementary material for: VAMP2 regulates phase separation of α-synuclein
Source: Nat Cell Biol. 2024 Jul 1;26(8):1296–308. doi: 10.1038/s41556-024-01451-6 (PMC11322000; doi:10.1038/s41556-024-01451-6)
Supplement: Supplementary file 9 — Statistical Source Data. [file 41556_2024_1451_MOESM9_ESM.xlsx]

## Sheet: Fig 2d
Incucyte analysis aSYN WT, controls
aSYN YFP	aSYNYFP/VAMP2	YFP/VAMP2
0.058737	10.333	0
0	10.9345	0
0.019631	4.86658	0
0	5.19537	0

## Sheet: Fig 2f
WT FRAP data
time (sec)
0	1	1	1	1	1		1		1	1	1	1	1	1	1	1		1	1	1		1	1	1	1
0.06	1.00579	0.995951	1.08025	1.10543	1.00893		0.981748	1	1.03039	1.02072	0.92342	0.955477	0.849179	1.05201	0.96145	1.02049		1.04682	0.948103	1.003		1.00907	0.981164	1.05623	1.00999
0.12	0.980618	0.982673	1.04162	1.09695	0.996952		1.05892	1.03347	0.993259	0.98447	1.23888	1.06166	1.00092	1.01366	1.01893	1.00678		1.05732	0.950868	0.936456		1.02342	0.909832	1.02208	0.959506
0.18	0	0	0.12456	0	0		0	0.05397	0	0	0	0	0	0	0.15766	0.34822		0	0	0		0	0	0	0
0.24	0.106779	0.106167	0.29938	0.208163	0.24637		0.130357	0.25089	0.127679	0.17555	0.250495	0.156422	0.13221	0.183232	0.33494	0.52219		0.105331	0.158035	0.127773		0.363693	0.374414	0.522902	0.27704
0.3	0.213557	0.212333	0.4742	0.416326	0.492739		0.260714	0.44781	0.255357	0.3511	0.50099	0.312843	0.264419	0.366464	0.51222	0.69616		0.210663	0.316071	0.255547		0.601485	0.525626	0.629973	0.397263
0.36	0.297643	0.266068	0.52658	0.488992	0.591529		0.313763	0.51158	0.324724	0.436378	0.60657	0.426954	0.298866	0.416988	0.63746	0.77412		0.315994	0.474106	0.38332		0.763129	0.605916	0.762692	0.498381
0.42	0.381729	0.319802	0.57896	0.561657	0.690319		0.366811	0.57535	0.394091	0.521656	0.71215	0.541064	0.333312	0.467512	0.7627	0.85208		0.36735	0.523553	0.417106		0.840151	0.700599	0.802902	0.602353
0.48	0.428461	0.374645	0.649685	0.586002	0.71844		0.365162	0.642235	0.417607	0.580319	0.808875	0.556453	0.354931	0.543705	0.75979	0.855605		0.418705	0.573001	0.450892		0.820203	0.694967	0.842132	0.62875
0.54	0.475192	0.429487	0.72041	0.610347	0.74656		0.363513	0.70912	0.441123	0.638982	0.9056	0.571842	0.376549	0.619898	0.75688	0.85913		0.470061	0.622448	0.484678		0.831446	0.718525	0.832176	0.676074
0.6	0.512831	0.454422	0.764145	0.663295	0.732855		0.362819	0.75784	0.487741	0.661539	0.95389	0.625965	0.462028	0.685042	0.80252	0.88691		0.505869	0.67733	0.511791		0.901787	0.82184	0.85778	0.70247
0.66	0.55047	0.479356	0.80788	0.716243	0.719149		0.362125	0.80656	0.534359	0.684095	1.00218	0.680087	0.547507	0.750185	0.84816	0.91469		0.541678	0.732212	0.538903		0.900853	0.793133	0.900031	0.7344
0.72	0.57374	0.481387	0.818955	0.719536	0.769		0.365393	0.80445	0.529875	0.671417	0.97872	0.795892	0.517819	0.782184	0.83452	0.94645		0.577486	0.787094	0.566016		0.875906	0.867544	0.923797	0.734249
0.78	0.59701	0.483417	0.83003	0.722829	0.81885		0.368661	0.80234	0.52539	0.658738	0.95526	0.911696	0.48813	0.814182	0.82088	0.97821		0.591974	0.787102	0.58269		0.90774	0.81086	0.93145	0.714726
0.84	0.636631	0.505348	0.856675	0.766388	0.83832		0.408259	0.82035	0.553329	0.71176	1.0002	0.913653	0.513207	0.796154	0.82135	0.99296		0.606461	0.787109	0.599363		0.898943	0.858353	0.899652	0.733062
0.9	0.676251	0.527278	0.88332	0.809947	0.857789		0.447857	0.83836	0.581268	0.764781	1.04514	0.915609	0.538284	0.778125	0.82182	1.00771		0.620949	0.787117	0.616037		0.886329	0.800683	0.849885	0.763303
0.96	0.655985	0.537619	0.86475	0.799013	0.861346		0.512358	0.893085	0.604573	0.800324	0.996865	0.877436	0.505064	0.761372	0.818885	1.01469		0.619451	0.829045	0.618784		0.917891	0.775185	0.92541	0.757282
1.02	0.635719	0.547959	0.84618	0.788079	0.864902		0.576858	0.94781	0.627878	0.835866	0.94859	0.839263	0.471843	0.744618	0.81595	1.02168		0.617954	0.870974	0.621531		0.922949	0.796316	0.923666	0.773072
1.08	0.642185	0.569592	0.846065	0.802181	0.880271		0.542943	0.97265	0.611695	0.837927	0.995125	0.869143	0.47276	0.769993	0.85414	0.99972		0.616456	0.912902	0.624278		0.906672	0.843025	0.928247	0.787449
1.14	0.648651	0.591225	0.84595	0.816283	0.89564		0.509027	0.99749	0.595511	0.839988	1.04166	0.899023	0.473676	0.795368	0.89233	0.97776		0.640348	0.931245	0.640018		0.879103	0.780688	0.98237	0.766279
1.2	0.673629	0.602916	0.86077	0.826819	0.901861		0.43522	0.945955	0.616634	0.798112	1.00263	0.890719	0.501236	0.801551	0.90166	1.00235		0.664241	0.949589	0.655757		0.915123	0.767307	0.924529	0.792129
1.26	0.698606	0.614606	0.87559	0.837354	0.908082		0.361412	0.89442	0.637757	0.756236	0.9636	0.882415	0.528796	0.807734	0.91099	1.02694		0.688133	0.967932	0.671497		0.917653	0.818666	0.956677	0.793689
1.32	0.70841	0.61095	0.89349	0.836574	0.893761		0.470948	0.85049	0.623212	0.785957	0.899595	0.899833	0.539507	0.8192	0.880405	1.01192		0.67938	0.981928	0.680375		0.918637	0.812244	0.890905	0.806777
1.38	0.718214	0.607294	0.91139	0.835794	0.879439		0.580484	0.80656	0.608666	0.815678	0.83559	0.91725	0.550218	0.830665	0.84982	0.9969		0.670628	0.995923	0.689252		0.893058	0.809307	0.945277	0.808318
1.44	0.739167	0.608377	0.865195	0.797177	0.903267		0.554902	0.870835	0.604145	0.810085	0.876825	0.916904	0.585864	0.874413	0.887295	1.05636		0.661875	1.00992	0.69813		0.933336	0.853954	0.950349	0.840475
1.5	0.76012	0.609459	0.819	0.758559	0.927094		0.52932	0.93511	0.599624	0.804491	0.91806	0.916558	0.621509	0.918161	0.92477	1.11582		0.674652	0.982444	0.703924		0.903676	0.876406	0.94182	0.820314
1.56	0.715124	0.618141	0.814755	0.742084	0.886408		0.501281	0.905335	0.606172	0.782192	0.90596	0.912689	0.564219	0.867715	0.866635	1.05652		0.687429	0.954969	0.709718		0.940357	0.812043	0.959321	0.821672
1.62	0.670128	0.626823	0.81051	0.725608	0.845721		0.473241	0.87556	0.61272	0.759893	0.89386	0.90882	0.506928	0.817268	0.8085	0.99722		0.700206	0.927494	0.715512		0.902545	0.854113	0.974984	0.828331
1.68	0.71079	0.625442	0.82823	0.680227	0.869401		0.497748	0.882065	0.592345	0.757825	0.8956	0.959768	0.550552	0.85858	0.823905	1.00893		0.695996	0.919407	0.720909		0.927086	0.801813	0.954161	0.799355
1.74	0.751451	0.62406	0.84595	0.634845	0.89308		0.522255	0.88857	0.57197	0.755757	0.89734	1.01072	0.594176	0.899892	0.83931	1.02064		0.691787	0.911319	0.726305		0.951148	0.820242	0.913502	0.82746
1.8	0.743177	0.642459	0.81539	0.569979	0.872985		0.471946	0.933565	0.57149	0.719503	0.939455	1.00976	0.598447	0.894466	0.822755	1.02196		0.687577	0.903232	0.731702		0.909068	0.836834	0.973997	0.79133
1.86	0.734903	0.660857	0.78483	0.505112	0.85289		0.421636	0.97856	0.571009	0.683249	0.98157	1.00881	0.602718	0.88904	0.8062	1.02328		0.701236	0.913571	0.73497		0.90905	0.84187	1.06368	0.83839
1.92	0.74895	0.646988	0.83051	0.511727	0.869392		0.476351	0.976105	0.608845	0.704533	1.02889	1.01944	0.616435	0.845989	0.81589	1.02656		0.714894	0.923909	0.738237		0.922952	0.838926	1.06042	0.856485
1.98	0.762996	0.633118	0.87619	0.518341	0.885894		0.531066	0.97365	0.646681	0.725817	1.0762	1.03008	0.630152	0.802937	0.82558	1.02983		0.728553	0.934248	0.741505		0.914261	0.779634	0.960476	0.839992
2.04	0.778026	0.638383	0.840685	0.485629	0.859296		0.54243	0.973795	0.685997	0.761002	1.05924	0.96306	0.602666	0.869922	0.878155	1.02472		0.72228	0.929531	0.716007		0.977237	0.80577	0.976166	0.791633
2.1	0.793056	0.643648	0.80518	0.452917	0.832697		0.553794	0.97394	0.725313	0.796186	1.04229	0.896036	0.57518	0.936907	0.93073	1.0196		0.716007	0.924814	0.690508		0.946726	0.836791	0.954017	0.828629
2.16	0.781702	0.665963	0.8388	0.408934	0.871844		0.562093	0.94376	0.6969	0.781103	1.0297	0.93652	0.599463	0.924557	0.878675	1.04605		0.709734	0.920097	0.66501		0.941256	0.775878	1.01764	0.806525
2.22	0.770347	0.688278	0.87242	0.36495	0.91099		0.570391	0.91358	0.668486	0.766019	1.01711	0.977004	0.623745	0.912207	0.82662	1.0725		0.714478	0.923886	0.661119		0.94053	0.799655	0.962674	0.834564
2.28	0.808335	0.675964	0.867725	0.41775	0.922519		0.618623	0.91441	0.67844	0.742437	1.03322	0.947729	0.631186	0.924978	0.86977	0.53625		0.719221	0.927675	0.657227		0.895245	0.854538	1.01529	0.822809
2.34	0.846322	0.663649	0.86303	0.47055	0.934047		0.666854	0.91524	0.688393	0.718855	1.04933	0.918454	0.638626	0.937749	0.91292			0.723965	0.931464	0.653336		0.923202	0.901796	1.02656	0.837276
2.4	0.83067	0.671678	0.839275	0.474918	0.925551		0.587114	0.93848	0.675852	0.721656	1.03415	0.929903	0.638558	0.94661	0.92751	0.5458		0.729099	0.928074	0.668802		0.95439	0.857791	1.03821	0.832772
2.46	0.815018	0.679707	0.81552	0.479285	0.917054		0.507373	0.96172	0.663311	0.724457	1.01897	0.941352	0.638489	0.955471	0.9421	1.0916		0.734234	0.924684	0.684269		0.951986	0.872047	0.980427	0.798587
2.52	0.831183	0.673719	0.83119	0.472743	0.901332		0.549032	0.953815	0.683491	0.740887	1.0575	0.976654	0.666646	0.936517	0.94592	1.12417		0.739368	0.921294	0.699735		0.957456	0.889448	1.0374	0.811009
2.58	0.847347	0.667731	0.84686	0.4662	0.88561		0.590691	0.94591	0.70367	0.757316	1.09602	1.01195	0.694802	0.917563	0.94974	1.15675		0.74165	0.936024	0.682738		0.958463	0.876933	0.969554	0.821879
2.64	0.854113	0.705118	0.87821	0.490991	0.918906		0.608351	0.921575	0.709291	0.716577	1.05034	1.02145	0.721709	0.885785	0.92136	1.13487		0.743933	0.950754	0.665741		0.942998	0.846391	0.961673	0.832974
2.7	0.860878	0.742505	0.90956	0.515781	0.952201		0.62601	0.89724	0.714911	0.675838	1.00466	1.03094	0.748615	0.854006	0.89298	1.11299		0.746215	0.965484	0.648744		0.919472	0.893618	0.987612	0.81388
2.76	0.850615	0.741289	0.89932	0.530082	0.93836		0.630314	0.93267	0.727395	0.694988	0.987225	1.00403	0.742852	0.8601	0.92344	1.08397		0.73975	0.966443	0.651719		0.921103	0.869097	1.03163	0.81057
2.82	0.840351	0.740073	0.88908	0.544382	0.924519		0.634617	0.9681	0.739878	0.714137	0.96979	0.977124	0.737089	0.866194	0.9539	1.05494		0.733286	0.967402	0.654695		0.97721	0.881991	0.987974	0.840112
2.88	0.86947	0.742863	0.907765	0.642428	0.942755		0.595942	0.98234	0.739388	0.744698	0.932925	0.629108	0.697339	0.892792	0.93804	1.0513		0.726821	0.968361	0.65767		0.922394	0.868592	1.08133	0.823743
2.94	0.898589	0.745653	0.92645	0.740474	0.96099		0.557266	0.99658	0.738898	0.775258	0.89606	0.281091	0.657588	0.919389	0.92218	1.04766		0.70228	0.97142	0.644918		0.891149	0.897093	1.03665	0.816131
3	0.853545	0.719659	0.878965	0.711236	0.917119		0.600021	0.99749	0.742485	0.790664	0.89147	0.596219	0.709618	0.909843	0.91719	1.01787		0.677739	0.974478	0.632166		0.897262	0.894597	0.936606	0.804156
3.06	0.808501	0.693665	0.83148	0.681997	0.873247		0.642775	0.9984	0.746072	0.80607	0.88688	0.911346	0.761648	0.900297	0.9122	0.98807		0.653198	0.977537	0.619414		0.961392	0.883957	1.04069	0.83915
3.12	0.840818	0.718185	0.839345	0.677975	0.883914		0.6121	0.990795	0.744281	0.767152	1.04665	0.923281	0.668138	0.885597	0.92254	0.997715		0.657146	0.95074	0.616262		0.919389	0.830979	1.00013	0.796231
3.18	0.873134	0.742704	0.84721	0.673953	0.89458		0.581425	0.98319	0.74249	0.728233	1.20642	0.935216	0.574627	0.870896	0.93288	1.00736		0.661095	0.923943	0.613111		0.914147	0.871908	0.99076	0.816144
3.24	0.881628	0.742585	0.861275	0.646476	0.915509		0.598018	0.902605	0.736132	0.734835	1.16698	0.945458	0.577686	0.888064	0.91661	1.01103		0.665043	0.897146	0.609959		0.971602	0.891331	0.990917	0.780953
3.3	0.890121	0.742466	0.87534	0.618999	0.936437		0.61461	0.82202	0.729773	0.741436	1.12753	0.9557	0.580745	0.905231	0.90034	1.01471		0.686797	0.938367	0.626736		0.916588	0.930879	0.97554	0.810721
3.36	0.870212	0.748503	0.887355	0.594858	0.936042		0.677395	0.84228	0.722151	0.725159	1.11323	0.897806	0.59138	0.936489	0.922535	1.01894		0.70855	0.979589	0.643512		0.945593	0.911518	0.99819	0.772171
3.42	0.850302	0.754539	0.89937	0.570716	0.935647		0.74018	0.86254	0.714529	0.708882	1.09894	0.839912	0.602015	0.967747	0.94473	1.02318		0.730304	1.02081	0.660289		0.9497	0.875553	0.933099	0.798096
3.48	0.84872	0.73372	0.868865	0.609892	0.935226		0.699669	0.836295	0.750968	0.721797	1.06784	0.889329	0.647996	0.91394	0.92095	1.02192		0.740264	0.996879	0.661182		0.932766	0.908888	0.920226	0.835803
3.54	0.847138	0.712901	0.83836	0.649068	0.934804		0.659157	0.81005	0.787406	0.734711	1.03674	0.938746	0.693977	0.860132	0.89717	1.02066		0.750223	0.972948	0.662074		0.945395	0.948345	0.995438	0.795009
3.6	0.866456	0.725368	0.79252	0.603716	0.941196		0.593492	0.79286	0.761217	0.736129	1.13041	0.912637	0.694885	0.913123	0.871395	1.04329		0.760183	0.949017	0.662967		0.95815	0.930649	0.988954	0.789269
3.66	0.885774	0.737834	0.74668	0.558364	0.947588		0.527827	0.77567	0.735028	0.737546	1.22409	0.886527	0.695792	0.966114	0.84562	1.06592		0.762731	0.898883	0.663434		0.907289	0.920992	1.01294	0.820777
3.72	0.906847	0.72902	0.735215	0.596639	0.942744		0.528369	0.790325	0.77499	0.740054	1.30471	0.946417	0.687398	0.977912	0.901015	1.08305		0.76528	0.848749	0.663902		0.940505	0.939388	1.00043	0.817561
3.78	0.927919	0.720206	0.72375	0.634913	0.937899		0.528911	0.80498	0.814951	0.742562	1.38533	1.00631	0.679003	0.989709	0.95641	1.10017		0.767828	0.798615	0.664369		0.941581	0.83899	1.03639	0.810287
3.84	0.883036	0.705214	0.742615	0.637016	0.946688		0.584672	0.882665	0.794002	0.720668	1.35547	1.02014	0.691786	0.957626	0.9438	1.06366		0.772235	0.782473	0.672528		0.940297	0.895807	0.999848	0.818077
3.9	0.838153	0.690222	0.76148	0.639119	0.955477		0.640433	0.96035	0.773053	0.698774	1.32562	1.03396	0.704568	0.925542	0.93119	1.02714		0.776641	0.76633	0.680686		0.952399	0.896416	0.959243	0.827311
3.96	0.862435	0.699077	0.751555	0.630486	0.950945		0.62796	0.921405	0.784136	0.695071	1.3913	1.02737	0.681445	0.947894	0.90442	1.02978		0.781048	0.750188	0.688845		0.98905	0.943889	0.966879	0.832058
4.02	0.886716	0.707931	0.74163	0.621852	0.946413		0.615486	0.88246	0.795219	0.691367	1.45698	1.02077	0.658321	0.970245	0.87765	1.03243		0.773408	0.756557	0.695128		0.962722	0.918804	0.96165	0.81711
4.08	0.892554	0.705031	0.724935	0.679858	0.953291		0.612016	0.868655	0.789335	0.734609	1.40065	0.981834	0.653934	0.93522	0.94412	1.0221		0.765768	0.762927	0.701411		0.954846	0.932174	0.970348	0.830299
4.14	0.898391	0.702131	0.70824	0.737864	0.960169		0.608546	0.85485	0.783451	0.777851	1.34432	0.942896	0.649547	0.900194	1.01059	1.01177		0.758128	0.769296	0.707694		0.96034	0.869265	1.0132	0.825382
4.2	0.867455	0.714282	0.727575	0.691423	0.956703		0.586898	0.886545	0.775621	0.739548	1.30257	0.915138	0.670553	0.886523	0.970065	1.01418		0.772503	0.763315	0.729186		0.94356	0.897417	0.913372	0.838999
4.26	0.836518	0.726432	0.74691	0.644982	0.953237		0.565249	0.91824	0.76779	0.701245	1.26082	0.887379	0.691558	0.872852	0.92954	1.0166		0.786879	0.757334	0.750677		0.988188	0.882502	0.96376	0.823143
4.32	0.843277	0.752469	0.737755	0.683521	0.955307		0.589845	0.910135	0.812778	0.703873	1.3234	0.919973	0.646454	0.908567	0.932585	1.06482		0.801254	0.751353	0.772169		0.949347	0.818633	1.03911	0.845352
4.38	0.850036	0.778506	0.7286	0.72206	0.957376		0.614441	0.90203	0.857765	0.7065	1.38597	0.952567	0.601349	0.944282	0.93563	1.11305		0.817202	0.765899	0.782508		0.947235	0.880598	0.999569	0.847189
4.44	0.864841	0.766961	0.749075	0.701206	0.98038		0.606033	0.80824	0.853418	0.743849	1.44953	0.971993	0.59264	0.950179	0.95405	1.07252		0.833151	0.780444	0.792847		0.944273	0.910717	0.952232	0.859228
4.5	0.879646	0.755416	0.76955	0.680351	1.00338		0.597624	0.71445	0.84907	0.781198	1.51309	0.991418	0.58393	0.956076	0.97247	1.03199		0.849099	0.79499	0.803186		0.875478	0.843649	0.982938	0.815735
4.56	0.865644	0.744918	0.752105	0.625336	1.01446		0.612439	0.746515	0.78782	0.750743	1.55235	0.998429	0.642704	0.940708	0.93323	1.05347		0.854743	0.793838	0.802037		0.92209	0.897242	0.961854	0.812074
4.62	0.851641	0.73442	0.73466	0.570321	1.02554		0.627254	0.77858	0.726569	0.720288	1.5916	1.00544	0.701478	0.925339	0.89399	1.07494		0.860386	0.792685	0.800887		0.920915	0.93854	0.935411	0.79805
4.68	0.863383	0.737822	0.762985	0.537051	1.01222		0.603952	0.74846	0.752348	0.749394	1.41351	0.979223	0.592697	0.914067	0.915945	1.10073		0.86603	0.791533	0.799738		0.944818	0.911889	1.04699	0.830623
4.74	0.875124	0.741223	0.79131	0.503781	0.998909		0.580649	0.71834	0.778126	0.778499	1.23541	0.953006	0.483916	0.902795	0.9379	1.12652		0.870098	0.784161	0.788694		0.92495	0.862487	1.02131	0.821115
4.8	0.856661	0.699845	0.767025	0.546572	1.02955		0.580143	0.71944	0.914068	0.752535	1.23245	0.954422	0.449797	0.891853	0.92969	1.11839		0.874165	0.77679	0.777649		0.946859	0.915389	1.01567	0.799709
4.86	0.838198	0.658466	0.74274	0.589362	1.0602		0.579636	0.72054	1.05001	0.726571	1.22948	0.955838	0.415677	0.88091	0.92148	1.11026		0.878233	0.769418	0.766605		0.922314	0.84567	1.01839	0.849671
4.92	0.851892	0.705202	0.71562	0.590343	1.02809		0.574735	0.69683	0.927296	0.71597	1.17833	0.941771	0.362234	0.911087	0.94892	1.06634		0.754219	0.512945	0.789529		0.885457	0.903403	0.965762	0.821777
4.98	0.865586	0.751938	0.6885	0.591323	0.99598		0.569833	0.67312	0.804583	0.705368	1.12719	0.927704	0.308791	0.941264	0.97636	1.02242		0.630205	0.256473	0.812454		0.94763	0.942292	0.955684	0.819096
5.04	0.8788	0.735143	0.705965	0.623397	0.968092		0.609328	0.652885	0.819442	0.71575	1.14785	0.987952	0.318906	0.930761	1.44527	1.02567		0.506191		0.835378		0.950095	0.917725	0.959308	0.798226
5.1	0.892014	0.718348	0.72343	0.655471	0.940203		0.648823	0.63265	0.8343	0.726131	1.1685	1.0482	0.329021	0.920258	1.91417	1.02892		0.617297	0	0.809577		0.941976	0.891156	0.933544	0.838977
5.16	0.903149	0.70452	0.7098	0.621304	0.966587		0.613286	0.582985	0.820721	0.73335	1.17675	1.03792	0.257298	0.95064	1.49541	1.01661		0.728402	0	0.783776		0.95496	0.93496	0.948881	0.847664
5.22	0.914283	0.690691	0.69617	0.587136	0.99297		0.577749	0.53332	0.807141	0.740569	1.18501	1.02765	0.185575	0.981022	1.07665	1.0043		0.839508		0.757975		0.962378	0.856666	1.03554	0.823963
5.28	0.911454	0.71128	0.68797	0.593483	0.969513		0.589233	0.562645	0.803585	0.743847	1.18497	0.970811	0.254928	0.949074	1.03546	1.02455		0.836314	0	0.76961		0.906925	0.958472	1.00273	0.840636
5.34	0.908624	0.731869	0.67977	0.599829	0.946055		0.600716	0.59197	0.800029	0.747124	1.18494	0.913974	0.32428	0.917126	0.99426	1.0448		0.83312	0	0.781246		0.938901	0.882287	1.02623	0.822507
5.4	0.895985	0.760575	0.67224	0.659021	0.945226		0.602886	0.49283	0.801995	0.742905	1.18669	0.961495	0.321189	0.908013	1.02886	1.04797		0.829926		0.792881		0.927871	0.871616	0.97348	0.821921
5.46	0.883345	0.789281	0.66471	0.718213	0.944397		0.605055	0.39369	0.803961	0.738685	1.18844	1.00902	0.318098	0.898899	1.06347	1.05114		0.829966	0	0.774436		0.962149	0.88657	1.02161	0.838819
5.52	0.903478	0.737886	0.64012	0.702308	0.952284		0.598751	0.42839	0.809953	0.724183	1.23406	0.956541	0.287668	0.895029	1.07404	1.02756		0.830007	0	0.755992		0.904374	0.910294	1.00338	0.865777
5.58	0.92361	0.68649	0.61553	0.686402	0.960171		0.592446	0.46309	0.815944	0.70968	1.27969	0.904066	0.257237	0.891159	1.08462	1.00398		0.830047		0.737547		0.90001	0.902975	0.936775	0.806923
5.64	0.897638	0.692408	0.667165	0.654626	0.929511		0.633115	0.41964	0.814583	0.732113	1.20369	0.975231	0.245787	0.931067	1.04741	1.01526		0.837151	0	0.676893		0.944043	0.883617	0.968666	0.814888
5.7	0.871665	0.698325	0.7188	0.62285	0.89885		0.673784	0.37619	0.813221	0.754546	1.12769	1.04639	0.234336	0.970975	1.01021	1.02654		0.844255	0	0.61624		0.958913	0.923666	0.949029	0.80302
	0.89679	0.705419	0.704355	0.622435	0.892654		0.664692	0.348065	0.812567	0.769877	1.10988	0.964091	0.300145	1.00447	1.00312	1.00689		0.851359		0.555586		0.967609	0.945447	1.04349	0.798091
	0.921914	0.712512	0.68991	0.622019	0.886457		0.655599	0.31994	0.811912	0.785208	1.09207	0.881787	0.365953	1.03796	0.99603	0.98724		0.857861	0	0.608725		0.910602	0.924803	0.975853	0.827993
	0.913749	0.735995	0.66244	0.612258	0.894621		0.600006	0.377215	0.786395	0.773878	1.16122	0.963668	0.349293	1.00577	0.98576	1.0252		0.864362	0	0.661864		0.890316	0.934624	0.933521	0.814854
	0.905583	0.759478	0.63497	0.602496	0.902785		0.544412	0.43449	0.760877	0.762547	1.23037	1.04555	0.332633	0.97358	0.97549	1.06317		0.870864		0.715003		0.950042	0.964337	1.05757	0.822311
	0.896715	0.742432	0.65367	0.636071	0.918685		0.56793	0.37434	0.784888	0.756548	1.17849	1.01995	0.316784	0.989527	0.975715	1.06366		0.863931	0	0.724649		0.998759	0.977465	1.0474	0.806256
	0.887847	0.725386	0.67237	0.669645	0.934585		0.591447	0.31419	0.808898	0.750549	1.12661	0.994355	0.300934	1.00547	0.97594	1.06415		0.856997	0	0.734296		0.974731	0.912047	1.0234	0.843215
	0.901951	0.717847	0.690995	0.697135	0.898629		0.548924	0.266715	0.720527	0.727883	1.21097	1.04292	0.268514	1.04937	0.48797	1.05236		0.850064		0.743942		0.971878	0.890639	0.980803	0.814816
	0.916055	0.710308	0.70962	0.724625	0.862673		0.5064	0.21924	0.632156	0.705216	1.29533	1.09147	0.236094	1.09327		1.04058		0.855972	0	0.727404		0.944262	0.898297	1.01656	0.82535
	0.919507	0.726511	0.695645	0.678502	0.881367		0.527026	0.209675	0.730761	0.738192	1.15063	1.04263	0.256948	1.04549	0.54496	1.05675		0.861879	0	0.710866		0.918028	0.877709	1.01862	0.818586
	0.922959	0.742713	0.68167	0.632379	0.900061		0.547652	0.20011	0.829365	0.771168	1.00592	0.993784	0.277802	0.997698	1.08992	1.07291		0.867787		0.694328		0.906586	0.873862	0.981961	0.807513
	0.924055	0.72119	0.68635	0.599232	0.901603		0.574081	0.17412	0.814389	0.733079	1.14923	1.01055	0.303478	1.00354	1.05256	1.05405		0.878044	0	0.696484		0.917013	0.905048	0.978752	0.822266
	0.925151	0.699666	0.69103	0.566085	0.903144		0.600509	0.14813	0.799413	0.69499	1.29254	1.02731	0.329154	1.00937	1.0152	1.03519		0.888301	0	0.698639		0.924305	0.883138	0.930407	0.826607
	0.902979	0.716953	0.68234	0.583812	0.915087		0.583211	0.166985	0.787446	0.686747	1.28948	0.959951	0.273356	0.991255	1.04809	1.02491		0.898558		0.700795		0.936439	0.920806	0.996051	0.812478
	0.880807	0.734239	0.67365	0.601539	0.927029		0.565913	0.18584	0.775478	0.678504	1.28643	0.892592	0.217558	0.973136	1.08098	1.01463		0.887101	0	0.698425		0.935379	0.898631	0.946604	0.814649
	0.893438	0.725953	0.66436	0.546305	0.891625		0.597719	0.14489	0.75587	0.71688	1.21422	0.921528	0.238133	0.984364	1.07976	1.06007		0.875644	0	0.696054		0.897044	0.914301	0.894601	0.790373
	0.906068	0.717666	0.65507	0.491071	0.856221		0.629524	0.10394	0.736261	0.755256	1.14201	0.950463	0.258707	0.995591	1.07854	1.1055		0.864187		0.693684		0.911426	0.868242	0.959813	0.800942
	0.924231	0.712284	0.672545	0.499766	0.862683		0.608192	0.084215	0.765329	0.728531	1.16891	0.958067	0.245076	0.992369	1.02221	1.09526		0.866104	0	0.681275		0.89057	0.920112	1.03624	0.769811
	0.942393	0.706901	0.69002	0.50846	0.869145		0.58686	0.06449	0.794396	0.701806	1.1958	0.96567	0.231444	0.989146	0.96588	1.08502		0.86802	0	0.668866		0.926841	0.925766	0.965366	0.82975
	0.916556	0.724843	0.671415	0.536121	0.86337		0.559414	0.0748	0.813691	0.737335	1.14037	0.974784	0.26144	0.982105	1.02347	1.11203		0.869937		0.656457		0.911801	0.917902	0.944345	0.774537
	0.890718	0.742785	0.65281	0.563782	0.857595		0.531967	0.08511	0.832986	0.772863	1.08493	0.983897	0.291436	0.975063	1.08105	1.13903		0.863873	0	0.651243		0.89648	0.902241	1.00687	0.75473
	0.902875	0.717355	0.670245	0.56078	0.888182		0.525072	0.07665	0.810172	0.747113	1.08618	0.984793	0.285068	0.992312	1.06153	1.1381		0.857808	0	0.646029		0.904265	0.89677	0.969892	0.751888
	0.915032	0.691925	0.68768	0.557778	0.918769		0.518177	0.06819	0.787357	0.721362	1.08744	0.985689	0.278699	1.00956	1.04201	1.13716		0.851744		0.640815		0.943868	0.880478	0.959091	0.780845
	0.902993	0.687763	0.6818	0.610249	0.904072		0.598706	0.08713	0.779262	0.742066	1.09339	0.942459	0.273898	1.04113	1.02894	1.12162		0.859447	0	0.649023		0.926762	0.869219	0.962024	0.790209
	0.890953	0.6836	0.67592	0.66272	0.889375		0.679235	0.10607	0.771166	0.76277	1.09934	0.899228	0.269097	1.0727	1.01588	1.10608		0.867149	0	0.657232		0.95597	0.910269	0.991416	0.77839
	0.917838	0.687888	0.652915	0.644285	0.917575		0.588468	0.13962	0.800073	0.713383	1.10848	0.95495	0.222648	1.03047	1.0105	1.09884		0.874852		0.66544		0.926335	0.933632	0.927052	0.811355
	0.944723	0.692176	0.62991	0.625849	0.945775		0.497701	0.17317	0.82898	0.663995	1.11762	1.01067	0.176199	0.988246	1.00512	1.0916		0.868642	0	0.689404		0.887259	0.893047	0.897988	0.82433
	0.937791	0.71078	0.64586	0.635517	0.923638		0.542457	0.16014	0.772888	0.689847	1.05326	0.952507	0.210533	0.99261	1.01822	1.09323		0.862432	0	0.713368		0.905938	0.890981	0.946645	0.794162
	0.930858	0.729383	0.66181	0.645184	0.901501		0.587213	0.14711	0.716796	0.715699	0.9889	0.894343	0.244867	0.996973	1.03133	1.09487		0.856222		0.737332		0.958303	0.962592	0.950928	0.790561
	0.925451	0.69758	0.66211	0.673018	0.90676		0.603394	0.16994	0.741019	0.738294	1.04455	0.924806	0.226919	0.99258	0.99726	1.06786		0.881586	0	0.742524		0.905495	0.879446	0.855967	0.808543
	0.920043	0.665776	0.66241	0.700852	0.912018		0.619574	0.19277	0.765241	0.760889	1.10021	0.955268	0.20897	0.988187	0.96319	1.04085		0.906949	0	0.747717		0.903026	0.900251	0.914648	0.816172
	0.889397	0.665736	0.663305	0.644111	0.90987		0.569364	0.175375	0.769481	0.734003	1.07922	0.96455	0.28436	0.951701	1.01995	1.04737		0.932313		0.752909		0.933026	0.900778	0.865768	0.797564
	0.85875	0.665696	0.6642	0.587369	0.907722		0.519153	0.15798	0.77372	0.707116	1.05823	0.973832	0.359749	0.915215	1.07672	1.05389		0.953392	0	0.741355		0.877644	0.945627	0.982736	0.841215
	0.887498	0.702712	0.630525	0.642202	0.453861		0.530125	0.185755	0.79585	0.712587	0.96713	1.00273	0.327244	0.968894	1.05286	1.06189		0.974472	0	0.729801		0.930282	0.918791	0.954174	0.774952
	0.916245	0.739727	0.59685	0.697035			0.541097	0.21353	0.81798	0.718057	0.87603	1.03164	0.294739	1.02257	1.02901	1.06989		0.995551		0.718247		0.927229	0.878951	0.916314	0.808496
	0.938257	0.736343	0.62261	0.654318	0		0.590358	0.18954	0.835547	0.732572	0.955345	1.00438	0.298733	1.03138	1.00922	1.08278		0.978957	0	0.734653		0.935786	0.917808	0.971727	0.813433
	0.960269	0.732958	0.64837	0.6116			0.639618	0.16555	0.853113	0.747087	1.03466	0.977117	0.302726	1.04018	0.98943	1.09566		0.962364	0	0.751059		0.908946	0.85926	0.960997	0.808933
	0.946491	0.733659	0.63003	0.616067	0		0.632486	0.18927	0.832903	0.721115	0.99972	1.01725	0.324526	0.980415	0.976965	1.07741		0.94577		0.767465		0.939058	0.879785	0.937855	0.806859
	0.932712	0.73436	0.61169	0.620534			0.625353	0.21299	0.812692	0.695143	0.96478	1.05739	0.346325	0.92065	0.9645	1.05916		0.946096	0	0.775663		0.913806	0.924827	1.04633	0.78124
	0.919662	0.757145	0.651745	0.639615	0		0.626764	0.177175	0.829296	0.726635	0.886465	1.04417	0.350347	0.983787	0.937505	1.04818		0.946423	0	0.78386		0.935127	0.87343	0.965987	0.815557
	0.906612	0.779929	0.6918	0.658695			0.628174	0.14136	0.8459	0.758126	0.80815	1.03096	0.354368	1.04692	0.91051	1.03721		0.946749		0.792058		0.945564	0.840504	0.97657	0.808627
	0.930158	0.758512	0.63406	0.705275	0		0.684881	0.157475	0.830845	0.739146	0.90065	1.02205	0.337374	1.03573	0.94616	1.03496		0.954206	0	0.782995		0.926444	0.891164	0.921205	0.818868
	0.953704	0.737094	0.57632	0.751855			0.741588	0.17359	0.815789	0.720166	0.99315	1.01313	0.320379	1.02453	0.98181	1.03272		0.961664	0	0.773933		0.932642	0.950818	0.923053	0.835
	0.956019	0.719425	0.59553	0.72409	0		0.671107	0.26503	0.847952	0.741417	0.925435	0.980318	0.321314	1.01547	1.01294	1.08834		0.969121		0.76487		0.94922	0.870616	1.02616	0.821961
	0.958334	0.701756	0.61474	0.696325			0.600626	0.35647	0.880115	0.762668	0.85772	0.947506	0.322249	1.00641	1.04408	1.14396		0.969251	0	0.769897		0.938759	0.847798	1.02684	0.77063
	0.935119	0.725232	0.598155	0.702532	0		0.65142	0.334945	0.841588	0.764182	0.84735	0.960355	0.322807	1.00157	0.99886	1.09836		0.969382	0	0.774925		0.934433	0.855779	1.00835	0.821162
	0.911904	0.748708	0.58157	0.708739			0.702213	0.31342	0.80306	0.765695	0.83698	0.973203	0.323365	0.996737	0.95364	1.05276		0.969512		0.779952		0.915649	0.906593	1.01628	0.815747
	0.90038	0.745869	0.60344	0.7471	0		0.687567	0.30634	0.821126	0.751551	0.960625	0.985909	0.327048	1.04053	0.98118	1.02981		0.977964	0	0.778643		0.940513	0.870562	0.975103	0.811666
	0.888856	0.74303	0.62531	0.785461			0.67292	0.29926	0.839192	0.737406	1.08427	0.998615	0.330731	1.08432	1.00872	1.00687		0.986415	0	0.777333		0.904674	0.891356	1.01443	0.834247
	0.910356	0.736956	0.633625	0.756669	0		0.675442	0.33368	0.804389	0.753056	0.97834	0.978515	0.383838	1.0368	1.0244	1.03214		0.994867		0.776024		0.921064	0.899617	0.955357	0.852423
	0.931856	0.730881	0.64194	0.727877			0.677964	0.3681	0.769586	0.768706	0.87241	0.958415	0.436944	0.989284	1.04008	1.0574		0.987129	0	0.765907		0.928484	0.901943	0.904799	0.838365
	0.916219	0.743216	0.627485	0.720099	0		0.617214	0.33499	0.803479	0.751705	0.87331	0.949818	0.382045	0.975051	1.02102	1.07837		0.97939	0	0.755789		0.924501	0.906856	0.983707	0.820935
	0.900581	0.75555	0.61303	0.712321			0.556464	0.30188	0.837372	0.734703	0.87421	0.941221	0.327146	0.960818	1.00196	1.09934		0.971652		0.745672		0.959073	0.948295	0.969975	0.818016
	0.913815	0.742432	0.598495	0.703657	0		0.57523	0.346725	0.85695	0.720728	0.91518	0.908571	0.344679	0.959321	0.976825	1.047		0.985921	0	0.760865		0.955162	0.892472	0.959941	0.814745
	0.927048	0.729314	0.58396	0.694992			0.593996	0.39157	0.876528	0.706753	0.95615	0.875921	0.362212	0.957823	0.95169	0.99466		1.00019	0	0.776058		0.918397	0.933337	0.900811	0.836396
	0.953184	0.714863	0.580965	0.682376	0		0.561564	0.34045	0.848762	0.713974	0.899195	0.841718	0.336012	0.973	0.983815	1.02191		1.01446		0.791251		0.910852	0.859033	0.932856	0.808543
	0.97932	0.700412	0.57797	0.66976			0.529132	0.28933	0.820996	0.721195	0.84224	0.807514	0.309812	0.988177	1.01594	1.04917		0.952924	0	0.81452		0.935458	0.892317	0.898269	0.797584
	0.947323	0.717665	0.56394	0.672295	0		0.522209	0.28278	0.829555	0.741493	0.877535	0.879069	0.329329	1.00892	1.03835	1.05187		0.89139	0	0.837788		0.979045	0.895408	0.938904	0.806889
	0.915326	0.734917	0.54991	0.674829			0.515285	0.27623	0.838113	0.76179	0.91283	0.950623	0.348845	1.02966	1.06075	1.05456		0.829855		0.861057		0.954084	0.907184	0.934929	0.804986
	0.909964	0.713055	0.59067	0.732927	0		0.578989	0.276115	0.865288	0.738834	0.880405	1.0109	0.362516	1.02233	1.06132	1.06855		0.878737	0	0.854314		0.983003	0.926286	0.94274	0.832977
	0.904602	0.691193	0.63143	0.791025			0.642693	0.276	0.892463	0.715878	0.84798	1.07118	0.376187	1.01499	1.06188	1.08254		0.927619	0	0.84757		0.947076	0.839057	0.854954	0.824627
	0.912954	0.659946	0.62119	0.736947	0		0.596361	0.25845	0.859721	0.733951	0.880125	1.01102	0.358146	0.999439	1.05554	1.09649		0.976501		0.840827		0.930029	0.866932	0.980525	0.841414
	0.921305	0.628699	0.61095	0.682868			0.550028	0.2409	0.826978	0.752024	0.91227	0.950856	0.340104	0.983883	1.0492	1.11044		0.978036	0	0.835306		0.928031	0.868322	0.979656	0.819968
	0.926021	0.653542	0.617945	0.729111	0		0.58868	0.25429	0.841364	0.741277	0.9038	0.894746	0.29778	0.979085	0.99059	1.07978		0.979571	0	0.829785		0.981931	0.874665	0.935854	0.812224
	0.930736	0.678384	0.62494	0.775354			0.627332	0.26768	0.855749	0.730529	0.89533	0.838636	0.255455	0.974286	0.93198	1.04912		0.981106		0.824264		0.987399	0.83899	0.974582	0.816551
	0.937557	0.660497	0.64944	0.771324	0		0.638182	0.25597	0.839591	0.746068	0.95358	0.890756	0.316843	0.995616	1.00474	1.06803		1.00103	0	0.829768		0.949335	0.789177	0.971474	0.827209
	0.944377	0.642609	0.67394	0.767294			0.649032	0.24426	0.823433	0.761607	1.01183	0.942876	0.378231	1.01694	1.0775	1.08694		1.02096	0	0.835271		0.936747	0.805178	0.910512	0.824391
	0.941623	0.660844	0.66319	0.692889	0		0.637652	0.26184	0.793816	0.729684	0.95889	0.966195	0.311971	1.0219	1.06053	1.13559		1.04089		0.840775		0.952492	0.870024	0.85695	0.854961
	0.938868	0.679079	0.65244	0.618483			0.626271	0.27942	0.764198	0.697761	0.90595	0.989513	0.245711	1.02686	1.04356	1.18423		1.02215	0	0.834333		0.97466	0.857615	0.975889	0.842466
	0.946561	0.695422	0.633985	0.614116	0		0.650491	0.263625	0.76288	0.717116	0.974665	0.994924	0.272006	0.99308	1.06209	1.16929		1.00341	0	0.827892		0.974901	0.924704	0.845722	0.821063
	0.954253	0.711765	0.61553	0.609749			0.67471	0.24783	0.761562	0.736471	1.04338	1.00033	0.298301	0.9593	1.08062	1.15435		0.984676		0.82145		0.956365	0.833488	0.914249	0.819462
	0.955877	0.714931	0.587235	0.585817	0		0.647127	0.30112	0.804537	0.745713	1.11416	0.923466	0.272858	1.01214	1.02107	1.14606		0.981684	0	0.826586		0.946149	0.969666	0.904061	0.79775
	0.9575	0.718096	0.55894	0.561884			0.619543	0.35441	0.847511	0.754955	1.18494	0.846597	0.247415	1.06498	0.96152	1.13778		0.978692	0	0.831722		0.937041	0.904838	0.846669	0.821997
	0.932653	0.698201	0.60349	0.585222	0		0.6153	0.34221	0.859713	0.761539	1.16007	0.906999	0.259871	1.03927	1.01318	1.11656		0.9757		0.836858		0.93455	0.90361	0.836264	0.848629
	0.907805	0.678305	0.64804	0.60856			0.611056	0.33001	0.871914	0.768123	1.1352	0.967401	0.272327	1.01356	1.06484	1.09534		0.991205	0	0.847413		0.924024	0.93632	0.843383	0.825618
	0.936681	0.691024	0.70232	0.586979	0		0.600557	0.327505	0.855207	0.740791	1.14132	0.940961	0.258582	0.968411	1.03528	1.09534		1.00671	0	0.857969		0.906712	0.9254	0.913038	0.821097
	0.965557	0.703743	0.7566	0.565398			0.590058	0.325	0.838499	0.713458	1.14743	0.914521	0.244837	0.923257	1.00572	1.09534		1.02222		0.868524		0.914992	0.846541	0.899952	0.804794
	0.949747	0.697059	0.71836	0.607119	0		0.575175	0.375235	0.826083	0.740177	1.27571	0.928989	0.27677	0.986991	0.985345	1.11773		1.00985	0	0.859624		0.919948	0.943056	0.875054	0.815816
	0.933937	0.690375	0.68012	0.648839			0.560292	0.42547	0.813666	0.766896	1.40399	0.943456	0.308702	1.05072	0.96497	1.14011		0.997481	0	0.850724		0.929612	0.834615	0.860917	0.771082
	0.940737	0.65761	0.652955	0.613029	0		0.585212	0.38943	0.843272	0.757025	1.38105	0.933256	0.3335	1.01676	0.997405	1.13679		0.985114		0.841824		0.932829	0.929953	0.947606	0.812145
	0.947537	0.624845	0.62579	0.577218			0.610131	0.35339	0.872877	0.747153	1.35811	0.923055	0.358297	0.982801	1.02984	1.13348		0.991589	0	0.859469		0.91885	0.901929	0.886685	0.818429
	0.924745	0.654298	0.61793	0.629326	0		0.670348	0.326155	0.85677	0.777974	1.29828	0.95567	0.328189	1.00714	1.06951	1.1059		0.998064	0	0.877114		0.951724	0.897289	0.906425	0.826968
	0.901953	0.68375	0.61007	0.681433			0.730565	0.29892	0.840662	0.808795	1.23846	0.988285	0.298081	1.03149	1.10919	1.07833		1.00454		0.894759		0.930759	0.931328	0.873337	0.794535
	0.90161	0.679065	0.57039	0.708001	0		0.629961	0.312805	0.870927	0.774242	1.27105	0.92344	0.312741	1.03965	1.07075	1.09282		1.00221	0	0.877249		0.980784	0.918609	0.952834	0.788265
	0.901267	0.67438	0.53071	0.734569			0.529357	0.32669	0.901192	0.739689	1.30364	0.858594	0.3274	1.0478	1.0323	1.10731		0.999886	0	0.85974		0.935679	0.911949	0.973402	0.809558
	0.891521	0.656376	0.497235	0.717237	0		0.556783	0.30778	0.875632	0.765585	1.25097	0.891749	0.323057	1.05669	1.05156	1.10756		0.997559		0.84223		0.933622	0.932348	1.05669	0.765735
	0.881774	0.638371	0.46376	0.699905			0.584209	0.28887	0.850071	0.79148	1.19829	0.924903	0.318714	1.06559	1.07081	1.1078		0.994015	0	0.81114		0.951758	0.931947	0.965519	0.805864
	0.872312	0.649522	0.42863	0.673666	0		0.623079	0.23101	0.854254	0.794078	1.21178	0.963759	0.282021	1.02804	1.05411	1.08967		0.99047	0	0.780051		0.912014	0.988492	1.06966	0.778395
	0.862849	0.660672	0.3935	0.647427			0.661948	0.17315	0.858436	0.796675	1.22526	1.00262	0.245327	0.990497	1.03741	1.07155		0.986926		0.748961		0.951383	0.922126	0.977108	0.807149
	0.866235	0.661678	0.36538	0.670286	0		0.640531	0.17951	0.833804	0.823016	1.21435	0.955863	0.26728	1.01145	1.05245	1.09411		0.996743	0	0.778498		0.965471	0.919516	1.06722	0.814421
	0.869621	0.662684	0.33726	0.693145			0.619113	0.18587	0.809172	0.849357	1.20343	0.90911	0.289233	1.03241	1.06749	1.11666		1.00656	0	0.808034		0.932244	0.926601	1.09052	0.789968
	0.870333	0.647942	0.325835	0.679903	0		0.594448	0.111645	0.824026	0.843374	1.18672	0.946685	0.257906	1.01589	1.04112	1.14181		1.01638		0.837571		0.925768	0.92228	1.11637	0.779533
	0.871045	0.633199	0.31441	0.666661			0.569783	0.03742	0.838879	0.83739	1.17001	0.984259	0.226578	0.999371	1.01475	1.16696		0.966397	0	0.83337		0.965909	0.871839	1.0038	0.796371
	0.899663	0.605201	0.23914	0.631321	0		0.568375	0.01871	0.853123	0.891568	1.29041	0.976915	0.270481	0.97928	1.06248	1.46254		0.916419	0	0.82917		0.947371	0.899142	1.14922	0.790267
	0.92828	0.577203	0.16387	0.59598			0.566967		0.867367	0.945745	1.41081	0.969571	0.314384	0.959189	1.11022	1.75812		0.86644		0.824969		0.96028	0.892558	1.18176	0.766133
	0.922686	0.610119	0.11372	0.600761	0		0.567766	0.01112	0.866678	0.962338	1.3822	0.941681	0.330189	0.945265	1.07661	1.42956		0.892483	0	0.828541		0.989144	0.916511	1.13482	0.768715
	0.917092	0.643035	0.06357	0.605541			0.568564	0.02224	0.865988	0.97893	1.3536	0.91379	0.345993	0.931341	1.04299	1.101		0.918526	0	0.832112		0.977322	0.914107	1.12323	0.779989
	0.901494	0.629081	0.031785	0.622137	0		0.587068	0.02146	0.847311	0.966263	1.35205	0.89865	0.289203	0.956817	1.0412	1.0922		0.944569		0.835684		1.028	0.923866	1.1158	0.789888
	0.885896	0.615127		0.638733			0.605571	0.02068	0.828634	0.953595	1.3505	0.88351	0.232412	0.982292	1.0394	1.08339		0.936478	0	0.844523		1.04052	0.887582	1.10197	0.808032
	0.901347	0.613455	0.013765	0.601418	0		0.585584	0.031845	0.822002	0.948642	1.39935	0.897234	0.219769	0.99493	1.07561	1.10543		0.928387	0	0.853363		0.999562	0.924997	1.09738	0.788233
	0.916797	0.611782	0.02753	0.564102			0.565596	0.04301	0.81537	0.943689	1.44821	0.910957	0.207126	1.00757	1.11182	1.12746		0.920296		0.862202		0.993457	0.850732	1.1309	0.789154
																		0.911782	0	0.861635		1.03497	0.835849	1.15111	0.770804
																		0.903269	0	0.861068		1.0156	0.838891	1.20234	0.779072
																		0.894755		0.860501		0.960664	0.838597	1.18779	0.787593
																						0.956034	0.825068	1.20189	0.820219

## Sheet: Fig 2h
Hexanediol dipersal
t0	t30sec
27	4
26	2
43	8
19	1
13	0
29	8
28	12
29	0
15	0
20	1
20	0

## Sheet: Fig 2j
Propanediol
t0	t30sec	t2min	t5min
8	12	9	14
30	15	16	11
52	34	53	79
31	27	54	62
28	15	28	52
18	13	13	17
50	42	42	43
13	8	10	5
7	10	7	7
