# Supplementary material for: VAMP2 regulates phase separation of α-synuclein
Source: Nat Cell Biol. 2024 Jul 1;26(8):1296–308. doi: 10.1038/s41556-024-01451-6 (PMC11322000; doi:10.1038/s41556-024-01451-6)
Supplement: Supplementary file 10 — Statistical Source Data. [file 41556_2024_1451_MOESM10_ESM.xlsx]

## Sheet: Fig 3c
Incucyte analysis aSYN WT, 96AAA, Syntaxin, SNAP25
WT/VAMP2	aSYN 96AAA/VAMP2	aSYN WT/Syntaxin-1A	aSYN WT/SNAP25
10.333	2.8572	0	0
10.9345	2.13976	0	0
4.86658	0.610288	0	0
5.19537	0.829761	0	0

## Sheet: Fig 3d
WT, 96AAA size of condensates
WT	96AAA
0.412	0.246
	0.383
	0.227
	0.586
	0.26
0.352	0.238
0.29	0.172
0.342	0.297
0.291	0.194
0.296	0.185
0.365	0.256
0.346	0.178
0.284
0.7398
0.361
0.525	0.33
0.515	0.193
0.422	0.338
0.656	0.214
0.751	0.232
0.519	0.282
0.573	0.489
0.445	0.519
0.614	0.39
0.406	0.279
0.765	0.313
0.756	0.447
0.467	0.383
0.49	0.275
0.808
0.479
0.733
0.851
0.421
0.457
0.619
0.388

## Sheet: Fig 3e
WT, 96AAA number of condensates per cell
WT	96AAA
35	9
	16
	18
	29
	12
82	21
60	11
31	19
41	19
28	4
49	33
58	14
9
52
23
158	7
53	12
24	32
56	19
24	28
33	14
55	39
52	15
32	29
22	14
28	24
28	15
26	14
25	8
24
24
29
25
18
26
48
19

## Sheet: Fig 3f
WT, 96AAA Intensity ratio condensates/cytosol
WT	96AAA
2.86553	1.42812
	1.46916
	1.36115
	1.85271
	1.67921
1.6409	1.79828
1.55162	1.33356
1.68273	1.68966
1.63907	1.40895
1.65572	1.3819
2.13019	1.33378
1.35785	1.23188
1.54713
2.31884
2.38708
3.22784	1.54662
0.257719	1.38257
2.00474	1.61582
3.21017	1.53348
2.60584	1.61195
2.33159	1.63664
3.06544	2.25028
3.21577	1.92603
2.30911	1.80728
2.2677	1.56524
2.90098	2.07133
2.49287	1.98606
2.16138	1.52853
2.32225	1.43626
1.70064
1.82659
2.10199
3.59935
2.12697
2.0013
4.07404
2.18298
