# Supplementary material for: VAMP2 regulates phase separation of α-synuclein
Source: Nat Cell Biol. 2024 Jul 1;26(8):1296–308. doi: 10.1038/s41556-024-01451-6 (PMC11322000; doi:10.1038/s41556-024-01451-6)
Supplement: Supplementary file 11 — Statistical Source Data. [file 41556_2024_1451_MOESM11_ESM.xlsx]

## Sheet: Fig 4b
Csat with/without VAMP
- VAMP96	+ VAMP96
36.0261	28.6645
40.1774	24.7801
40	26.3798
30.1768	25.8263

## Sheet: Fig 4c
VAMP96 in pellet fraction
no LLPS	LLPS
15.821	84.179
25.11	74.89
35	65
42.313	57.687

## Sheet: Fig 4e
Coloc in droplets
VAMP2	Syntaxin
0.50982	0.067048
0.211533	0.034471
0.505964	0.08599
0.289411	0.067859
