# Supplementary material for: VAMP2 regulates phase separation of α-synuclein
Source: Nat Cell Biol. 2024 Jul 1;26(8):1296–308. doi: 10.1038/s41556-024-01451-6 (PMC11322000; doi:10.1038/s41556-024-01451-6)
Supplement: Supplementary file 13 — Statistical Source Data. [file 41556_2024_1451_MOESM13_ESM.xlsx]

## Sheet: Fig 5c
Turbidity short peptides
NT peptide	JMD peptide
0.0005	0.063
0.0135	0.077
-0.008	0.0135

## Sheet: Fig 5f
Turbidity long peptides
NT long peptide 1	NT long peptide 2	JMD long peptide	JMD long scrambled peptide	SNARE/JMD long peptide
0.002	-0.005	1.007	0.8265	0.0055
-0.0005	-0.002	1.106	0.7135	0.0055
-0.004	-0.0025	1.0745	0.724	0.003
