# Supplementary material for: VAMP2 regulates phase separation of α-synuclein
Source: Nat Cell Biol. 2024 Jul 1;26(8):1296–308. doi: 10.1038/s41556-024-01451-6 (PMC11322000; doi:10.1038/s41556-024-01451-6)
Supplement: Supplementary file 14 — Statistical Source Data. [file 41556_2024_1451_MOESM14_ESM.xlsx]

## Sheet: Fig 6b
Csat data JMD long from gels
Ca	10μM	50μM	100μM	150μM	200μM	250μM
31.0622	35.8049	27.2268	8.49754			0.153915
33.1665	38.5248	31.8657	21.925	6.17437	1.63906	1.07236
28.121	35.6323	31.5013	8.10061	1.68469	1.75678	2.18461
33.4012	36.74	30.6274	10.8732	8.75619	9.44597	6.37314

## Sheet: Fig 6c
Phase diagram 150 uM JMD Long peptide, 3 biological repeats
Syn	JMD long	PEG
uM	150uM	%
			1	2	1	2	1	2	replicates
10		0	0.107	0.101	0.111	0.105	0.106	0.101
10		3	0.122	0.105	0.116	0.107	0.115	0.11
10		5	0.121	0.147	0.117	0.128	0.114	0.113
10		10	0.126	0.122	0.131	0.147	0.115	0.148
10		15	0.381	0.357	0.452	0.397	0.353	0.308
20		0	0.103	0.102	0.106	0.108	0.1	0.105
20		3	0.119	0.121	0.113	0.12	0.109	0.117
20		5	0.111	0.111	0.125	0.131	0.114	0.117
20		10	0.222	0.217	0.398	0.346	0.298	0.291
20		15	0.711	0.659	0.817	0.762	0.576	0.544
40		0	0.1	0.117	0.11	0.112	0.107	0.107
40		3	0.114	0.111	0.117	0.115	0.108	0.108
40		5	0.128	0.11	0.13	0.13	0.115	0.116
40		10	0.52	0.514	0.774	0.665	0.651	0.63
40		15	1.091	1.062	1.245	1.058	1.257	1.063
60		0	0.1	0.1	0.106	0.112	0.103	0.149
60		3	0.109	0.126	0.131	0.124	0.106	0.108
60		5	0.116	0.115	0.133	0.134		0.18
60		10	0.356	0.293	0.666	0.699	0.644	0.596
60		15	1.165	1.143	1.318	1.35	1.215	1.082
80		0	0.107	0.101	0.106	0.107	0.108	0.109
80		3	0.116	0.125			0.111	0.115
80		5	0.116	0.12	0.136	0.135	0.126	0.122
80		10	0.343	0.316	0.837	0.718	0.675	0.593
80		15	1.139	1.114	1.362	1.155	1.264	1.101
100		0	0.101	0.104	0.105	0.116	0.129	0.113
100		3	0.115	0.118	0.12	0.123	0.12	0.127
100		5	0.118	0.149	0.141	0.148	0.136	0.138
100		10	0.425	0.327	0.526	0.429	0.411	0.411
100		15	1.108	0.997	1.318	1.243	1.388	1.034
Blank for PEG :0.11, Subtracted from all during plotting

## Sheet: Fig 6e NMR chemical shifts
	Weighted CSP/ ppm
	150 uM JMD
V3H-N	0.0078613
F4H-N	0.00766812
M5H-N	0.00219089
K6H-N	0
G7H-N	0
L8H-N	0.00328634
S9H-N	0.0154984
K10H-N	0
A11H-N	0.00939149
K12H-N	0
E13H-N	0
G14H-N	0
V15H-N	0
V16H-N	0
A17H-N	0.0103344
A18H-N	0.00409878
A19H-N	0.0107796
E20H-N	0.00944458
K21H-N	0.0179165
T22H-N	0.0085557
K23H-N	0.00614817
Q24H-N	0
G25H-N	0
V26H-N	0.0152905
A27H-N	0.0197028
E28H-N	0.00722496
A29H-N	0
A30H-N	0.00872926
G31H-N	0.00349285
K32H-N	0.00204939
T33H-N	0.0078613
K34H-N	0
E35H-N	0.0181989
G36H-N	0
V37H-N	0.002
L38H-N	0.000894427
Y39H-N	0.00371484
V40H-N	0.00634035
G41H-N	0.00374166
T44H-N	0.00167332
K45H-N	0.004219
E46H-N	0
G47H-N	0
V48H-N	0.00167332
V49H-N	0.0116705
G51H-N	0
V52H-N	0
A53H-N	0.00371484
T54H-N	0.00715542
V55H-N	0.01747
A56H-N	0
E57H-N	0.00657267
K58H-N	0.0107796
T59H-N	0.0140071
K60H-N	0
E61H-N	0
Q62H-N	0
V63H-N	0.00507937
T64H-N	0.007
N65H-N	0.0357239
V66H-N	0.00240832
G67H-N	0.00286356
G68H-N	0.00501996
A69H-N	0.0192925
V70H-N	0.00244949
V71H-N	0.00244949
T72H-N	0.00167332
G73H-N	0.000447214
V74H-N	0
T75H-N	0.00489898
A76H-N	0.00458258
V77H-N	0.00244949
A78H-N	0
Q79H-N	0.00204939
K80H-N	0.00804984
T81H-N	0.00334664
V82H-N	0
E83H-N	0.00402492
G84H-N	0.00334664
A85H-N	0.00402492
G86H-N	0.00849706
S87H-N	0.00626099
I88H-N	0.003
A89H-N	0.00134164
A90H-N	0.003
A91H-N	0.00678233
T92H-N	0.00501996
G93H-N	0.00458258
F94H-N	0.00669328
V95H-N	0.00414729
K96H-N	0.00371484
K97H-N	0
D98H-N	0.00402492
Q99H-N	0
L100H-N	0
G101H-N	0.00371484
K102H-N	0.000447214
N103H-N	0.00134164
E104H-N	0.000447214
E105H-N	0.00545894
G106H-N	0.00722496
A107H-N	0.00286356
Q109H-N	0.0127201
E110H-N	0.018767
G111H-N	0.0147377
I112H-N	0.0234307
L113H-N	0.0380105
E114H-N	0.0345659
D115H-N	0.0302291
M116H-N	0.0361109
V118H-N	0.0521555
D119H-N	0.0860419
D121H-N	0.0845565
N122H-N	0.0584277
E123H-N	0.038784
A124H-N	0.117444
Y125H-N	0.00303315
E126H-N	0.135782
M127H-N	0.0894707
S129H-N	0.112347
E130H-N	0.0975438
E131H-N	0.0297187
G132H-N	0.0714717
Y133H-N	0.0520481
D135H-N	0.0611964
Y136H-N	0.0589254
E137H-N	0.0888482
E139H-N	0.0301496
A140H-N	0.0373256

## Sheet: Fig 6f_NMR rel intensities
				relative intensity
	aSYN	aSYN_150uM_JMD		aSYN_150uM_JMD
V3H-N	40485856	44137664		1.0902
F4H-N	33919484	33635596		0.991631
M5H-N	20910814	17299496		0.827299
K6H-N	19539916	23766618		1.21631
G7H-N	17706116	9063014		0.511858
L8H-N	21684508	24640696		1.13633
S9H-N	3060312	3356426		1.09676
K10H-N	36457120	32884404		0.902002
A11H-N	21716616	16433978		0.756747
K12H-N	29756828	25686740		0.863222
E13H-N	60979864	97064640		1.59175
G14H-N	31465450	59467264		1.88992
V15H-N	47016468	109562232		2.33029
V16H-N	64681532	65341808		1.01021
A17H-N	36278908	38385256		1.05806
A18H-N	33760272	32456552		0.961383
A19H-N	44379724	36590524		0.824487
E20H-N	37237144	22295780		0.598751
K21H-N	27182508	23837708		0.87695
T22H-N	24561306	22228804		0.905033
K23H-N	26643800	20672852		0.775897
Q24H-N	50581324	41518044		0.820818
G25H-N	14413145	17866096		1.23957
V26H-N	45523836	46724828		1.02638
A27H-N	35256344	41540952		1.17825
E28H-N	44436752	44713876		1.00624
A29H-N	75814944	57618384		0.759987
A30H-N	32899136	35224828		1.07069
G31H-N	17019160	16690163		0.980669
K32H-N	19701284	20173780		1.02398
T33H-N	22295294	18858782		0.845864
K34H-N	55151236	50707452		0.919425
E35H-N	50169784	46694468		0.930729
G36H-N	24193226	22626168		0.935227
V37H-N	54928400	52165444		0.949699
L38H-N	53112696	53302256		1.00357
Y39H-N	50229188	48804408		0.971634
V40H-N	38054112	42300572		1.11159
G41H-N	19087390	18188152		0.952888
S42H-N	3453824	5804295
K43H-N	2284373	6573905
T44H-N	18248184	17344212		0.950462
K45H-N	19488720	17941692		0.920619
E46H-N	61932928	56814000		0.917347
G47H-N	51413460	43852184		0.852932
V48H-N	50886640	52748408		1.03659
V49H-N	83692408	55240092		0.660037
H50H-N	-1524940	215343
G51H-N	15964685	19264908		1.20672
V52H-N	44354900	47220244		1.0646
A53H-N	38284612	41733392		1.09008
T54H-N	30573920	32754740		1.07133
V55H-N	63035600	53336092		0.846127
A56H-N	60364216	61930180		1.02594
E57H-N	46765512	47560408		1.017
K58H-N	30851398	34524868		1.11907
T59H-N	30094828	32710244		1.08691
K60H-N	34640860	33348938		0.962705
E61H-N	63020472	58860168		0.933985
Q62H-N	56663608	47313916		0.834997
V63H-N	55165468	48292556		0.875413
T64H-N	31912832	28108342		0.880785
N65H-N	21077104	15299345		0.725875
V66H-N	41857304	50341728		1.2027
G67H-N	25670604	26085228		1.01615
G68H-N	25670194	24613750		0.958845
A69H-N	65782600	53453072		0.812572
V70H-N	62745460	66562528		1.06083
V71H-N	63735432	65110420		1.02157
T72H-N	32392220	33496080		1.03408
G73H-N	17087516	17780264		1.04054
V74H-N	47897640	49360688		1.03055
T75H-N	29393608	26841428		0.913172
A76H-N	29783148	26946692		0.904763
V77H-N	59861912	57325700		0.957632
A78H-N	49969900	54620092		1.09306
Q79H-N	38205160	31578426		0.826549
K80H-N	22596760	28136596		1.24516
T81H-N	25951574	22720648		0.875502
V82H-N	88567272	80878904		0.913192
E83H-N	56539392	51920728		0.918311
G84H-N	30608572	26882020		0.878251
A85H-N	19816324	20650800		1.04211
G86H-N	20379980	16508406		0.810031
S87H-N	19956208	18937476		0.948952
I88H-N	46150068	45562772		0.987274
A89H-N	42180472	41370216		0.980791
A90H-N	38251292	38302128		1.00133
A91H-N	29990156	26336828		0.878182
T92H-N	24921176	26876536		1.07846
G93H-N	19626804	16461993		0.838751
F94H-N	60719240	29295214		0.48247
V95H-N	47748516	41665320		0.872599
K96H-N	44270096	45694320		1.03217
K97H-N	46220096	37671840		0.815053
D98H-N	39186652	42184660		1.07651
Q99H-N	38062648	60116288		1.5794
L100H-N	85930704	70785352		0.823749
G101H-N	44816304	43753832		0.976293
K102H-N	45469156	41192324		0.90594
N103H-N	27266804	21786034		0.798995
E104H-N	46781504	81215024		1.73605
E105H-N	59532472	35101508		0.58962
G106H-N	48350180	23674136		0.489639
A107H-N	45036256	41605328		0.923819
Q109H-N	63925884	58022640		0.907655
E110H-N	59916356	54955504		0.917204
G111H-N	52804612	13593136		0.257423
I112H-N	63741716	23254958		0.364831
L113H-N	65309400	59244092		0.90713
E114H-N	67606280	6422203
D115H-N	57275568	56092760		0.979349
M116H-N	56819584	27076736		0.476539
V118H-N	68847088	11972262		0.173896
D119H-N	64842220	52347984		0.807313
D121H-N	54367920	52879368		0.972621
N122H-N	47569556	39348496		0.827178
E123H-N	54674080	5352659		0.0979012
A124H-N	49973972	738958
Y125H-N	44599568	44672996		1.00165
E126H-N	-1828590	-1552293		0.848902
M127H-N	63026032	577522
S129H-N	48531100	32901080		0.677938
E130H-N	57270132	34769944		0.607122
E131H-N	28282702	21711912		0.767675
G132H-N	58472284	37130252		0.635006
Y133H-N	52040868	4899378		0.0941448
Q134H-N	-2314341	3152283
D135H-N	46317852	52435352		1.13208
Y136H-N	40315780	-4027071		-0.0998882
E137H-N	45467764	-4233550		-0.093111
E139H-N	51188368	20510028		0.400678
A140H-N	35003752	43653036		1.2471
