# Supplementary material for: VAMP2 regulates phase separation of α-synuclein
Source: Nat Cell Biol. 2024 Jul 1;26(8):1296–308. doi: 10.1038/s41556-024-01451-6 (PMC11322000; doi:10.1038/s41556-024-01451-6)
Supplement: Supplementary file 16 — Statistical Source Data. [file 41556_2024_1451_MOESM16_ESM.xlsx]

## Sheet: Fig 7b
Incucyte analysis aSYN WT, A30P
aSYN WT/VAMP2	aSYN A30P/VAMP2
10.333	0
10.9345	0
4.86658	0
5.19537	0

## Sheet: Fig 7d
Pearson Correlation coefficient aSYN YFP/synaptotagmin
per repeat
0.742283
0.784667
0.725367

## Sheet: Fig 7f
Relative intensity synaptotagmin
no cond	cond
100	65.6818
100	42.9022
100	64.3612
100	58.8914
100	86.4079
100	53.5457
100	45.3645
100	50.0273
100	27.3645
100	28.1442

## Sheet: Fig 7i
Distribution of vesicle size
1-100	100-200	200-300	300-400	400-500	500-600	600-700	700-800	800-900	900-1000	1000-1100	1100-1200
0.108108	0.216216	0.189189	0.324324	0.054054	0.054054	0.027027	0	0	0	0	0.027027
0.083333	0.472222	0.166666	0.138889	0.083333	0.027778	0	0	0.027778	0	0	0
0.058824	0.411765	0.235295	0.058824	0.058824	0.117647	0.058824	0	0	0	0	0
0.333333	0.3	0.133333	0.1	0.133334	0	0	0	0	0	0	0
0.138889	0.388888	0.277778	0.083333	0.027778	0.083334	0	0	0	0	0	0
0.215686	0.45098	0.156863	0.09804	0.039216	0.019608	0	0.019608	0	0	0	0
0.142857	0.357143	0.214286	0.071429	0.142857	0.071429	0	0	0	0	0	0
0	0.142857	0.428571	0	0.285714	0.142857	0	0	0	0	0	0
0.407407	0.259259	0.111111	0.037037	0.074074	0.111111	0	0	0	0	0	0
0.136364	0.727273	0.136364	0	0	0	0	0	0	0	0	0
0.285714	0.428571	0.142857	0.0714286	0.0714286	0	0	0	0	0	0	0
0.611111	0.277778	0.0555556	0	0	0	0	0.0555556	0	0	0	0
0.166667	0.5	0.166667	0.166667	0	0	0	0	0	0	0	0
0.428571	0.285714	0	0.142857	0.142857	0	0	0	0	0	0	0

## Sheet: Fig 7k
Relative distribution complexin cond/cytosol
complexin 1	complexin 2
1.54112	1.63155
1.70213	1.72658
1.55632	1.68524
1.34444	1.60858
1.42495	1.78964
1.58503	1.57658
	1.65667
1.5633	1.61463
1.52741	1.53673
1.66746	1.90305
1.6449	1.53911
1.52975	1.52395
1.44518	1.50027
1.52979	1.66707
1.36422	1.76778
1.62381	1.85048
1.61361	1.65017
1.44533	1.56954
1.36677	1.50805
1.31178	1.46547
1.24781	1.66136
1.30894	1.47094
	1.32415
