# Supplementary material for: VAMP2 regulates phase separation of α-synuclein
Source: Nat Cell Biol. 2024 Jul 1;26(8):1296–308. doi: 10.1038/s41556-024-01451-6 (PMC11322000; doi:10.1038/s41556-024-01451-6)
Supplement: Supplementary file 17 — Statistical Source Data. [file 41556_2024_1451_MOESM17_ESM.xlsx]

## Sheet: ExtFig 1
Percent of aSYN YFP cells with VAMP2 ICC
100
97.19
98.93
