# Supplementary material for: VAMP2 regulates phase separation of α-synuclein
Source: Nat Cell Biol. 2024 Jul 1;26(8):1296–308. doi: 10.1038/s41556-024-01451-6 (PMC11322000; doi:10.1038/s41556-024-01451-6)
Supplement: Supplementary file 18 — Statistical Source Data. [file 41556_2024_1451_MOESM18_ESM.xlsx]

## Sheet: Fig S5b NMR chemical shifts
	Weighted CSP/ ppm
	500 uM NT
V3H-N	0.0085557
F4H-N	0.0031305
M5H-N	0.00804984
K6H-N	0.00811172
G7H-N	0
L8H-N	0.00449444
S9H-N	0.00536656
K10H-N	0
A11H-N	0.00204939
K12H-N	0.00634035
E13H-N	0
G14H-N	0
V15H-N	0.00722496
V16H-N	0
A17H-N	0.00244949
A18H-N	0.00491935
A19H-N	0.00491935
E20H-N	0
K21H-N	0.00501996
T22H-N	0.00204939
K23H-N	0
Q24H-N	0
G25H-N	0
V26H-N	0.00334664
A27H-N	0.00894427
E28H-N	0.00402492
A29H-N	0
A30H-N	0
G31H-N	0.00371484
K32H-N	0.00402492
T33H-N	0.00328634
K34H-N	0
E35H-N	0
G36H-N	0
V37H-N	0.00244949
L38H-N	0.00134164
Y39H-N	0.00178885
V40H-N	0.00402492
G41H-N	0.00447214
T44H-N	0.00109545
K45H-N	0.00517687
E46H-N	0
G47H-N	0
V48H-N	0.00268328
V49H-N	0.00678233
G51H-N	0
V52H-N	0
A53H-N	0.00328634
T54H-N	0.00134164
V55H-N	0.000894427
A56H-N	0
E57H-N	0.000894427
K58H-N	0.00268328
T59H-N	0.000894427
K60H-N	0
E61H-N	0
Q62H-N	0
V63H-N	0
T64H-N	0.00240832
N65H-N	0.0031305
V66H-N	0.00268328
G67H-N	0.000894427
G68H-N	0.00204939
A69H-N	0.00167332
V70H-N	0
V71H-N	0.000894427
T72H-N	0.00204939
G73H-N	0.00134164
V74H-N	0
T75H-N	0.00286356
A76H-N	0.00204939
V77H-N	0.00244949
A78H-N	0
Q79H-N	0.00491935
K80H-N	0.00244949
T81H-N	0.00328634
V82H-N	0
E83H-N	0.00223607
G84H-N	0.00134164
A85H-N	0.00501996
G86H-N	0.00414729
S87H-N	0
I88H-N	0.000894427
A89H-N	0.00134164
A90H-N	0.00501996
A91H-N	0.000894427
T92H-N	0.00374166
G93H-N	0.00614817
F94H-N	0.00109545
V95H-N	0.000894427
K96H-N	0.00240832
K97H-N	0
D98H-N	0.00357771
Q99H-N	0
L100H-N	0
G101H-N	0.00134164
K102H-N	0.00134164
N103H-N	0.000447214
E104H-N	0.001
E105H-N	0.00458258
G106H-N	0.00109545
A107H-N	0.00286356
Q109H-N	0.00268328
E110H-N	0.00244949
G111H-N	0.00134164
I112H-N	0.000894427
L113H-N	0.00109545
E114H-N	0.00447214
D115H-N	0.000894427
M116H-N	0.00109545
V118H-N	0.00204939
D119H-N	0.00178885
D121H-N	0.00204939
N122H-N	0.00328634
E123H-N	0.00268328
A124H-N	0.00458258
Y125H-N	0.00134164
E126H-N	0.00334664
M127H-N	0.00134164
S129H-N	0.000447214
E130H-N	0.00268328
E131H-N	0
G132H-N	0
Y133H-N	0.00449444
D135H-N	0
Y136H-N	0.00244949
E137H-N	0.00134164
E139H-N	0.00286356
A140H-N	0.00204939

## Sheet: Fig S5c NMR rel intensities
				relative intensity
	aSYN	aSYN_500uM_NT		aSYN_500uM_NT
V3H-N	40485856	45808400		1.13147
F4H-N	33919484	42053416		1.2398
M5H-N	20910814	21823944		1.04367
K6H-N	19539916	24831696		1.27082
G7H-N	17706116	23308252		1.3164
L8H-N	21684508	29030124		1.33875
S9H-N	3060312	7051239
K10H-N	36457120	44347588		1.21643
A11H-N	21716616	25654480		1.18133
K12H-N	29756828	35612872		1.1968
E13H-N	60979864	69851464		1.14548
G14H-N	31465450	40140728		1.27571
V15H-N	47016468	57230132		1.21724
V16H-N	64681532	70440736		1.08904
A17H-N	36278908	41706400		1.1496
A18H-N	33760272	40710180		1.20586
A19H-N	44379724	49118204		1.10677
E20H-N	37237144	46042776		1.23647
K21H-N	27182508	27152226		0.998886
T22H-N	24561306	21037380		0.856525
K23H-N	26643800	28971012		1.08735
Q24H-N	50581324	64739000		1.2799
G25H-N	14413145	18668280		1.29523
V26H-N	45523836	55063956		1.20956
A27H-N	35256344	40083160		1.13691
E28H-N	44436752	49595096		1.11608
A29H-N	75814944	89750384		1.18381
A30H-N	32899136	38011452		1.15539
G31H-N	17019160	19376804		1.13853
K32H-N	19701284	23208434		1.17802
T33H-N	22295294	25519662		1.14462
K34H-N	55151236	64485280		1.16924
E35H-N	50169784	57463728		1.14539
G36H-N	24193226	32542564		1.34511
V37H-N	54928400	54939060		1.00019
L38H-N	53112696	58673720		1.1047
Y39H-N	50229188	50386864		1.00314
V40H-N	38054112	43316216		1.13828
G41H-N	19087390	23819612		1.24792
S42H-N	3453824	775932
K43H-N	2284373	4888595
T44H-N	18248184	23884512		1.30887
K45H-N	19488720	21716208		1.1143
E46H-N	61932928	72194176		1.16568
G47H-N	51413460	60553640		1.17778
V48H-N	50886640	52163400		1.02509
V49H-N	83692408	105869312		1.26498
H50H-N	-1524940	3297392
G51H-N	15964685	21804804		1.36581
V52H-N	44354900	52369976		1.1807
A53H-N	38284612	45230212		1.18142
T54H-N	30573920	37253912		1.21849
V55H-N	63035600	69611744		1.10432
A56H-N	60364216	72094448		1.19432
E57H-N	46765512	57294784		1.22515
K58H-N	30851398	41407280		1.34215
T59H-N	30094828	39049976		1.29756
K60H-N	34640860	40357256		1.16502
E61H-N	63020472	77606280		1.23145
Q62H-N	56663608	69118832		1.21981
V63H-N	55165468	59758632		1.08326
T64H-N	31912832	33786056		1.0587
N65H-N	21077104	20464538		0.970937
V66H-N	41857304	49619592		1.18545
G67H-N	25670604	28240780		1.10012
G68H-N	25670194	31239804		1.21697
A69H-N	65782600	68194920		1.03667
V70H-N	62745460	69390984		1.10591
V71H-N	63735432	68817984		1.07974
T72H-N	32392220	35796948		1.10511
G73H-N	17087516	26151532		1.53045
V74H-N	47897640	57702340		1.2047
T75H-N	29393608	34407476		1.17058
A76H-N	29783148	33274184		1.11722
V77H-N	59861912	65222568		1.08955
A78H-N	49969900	55406528		1.1088
Q79H-N	38205160	40651300		1.06403
K80H-N	22596760	31905726		1.41196
T81H-N	25951574	34325976		1.32269
V82H-N	88567272	92891752		1.04883
E83H-N	56539392	62530424		1.10596
G84H-N	30608572	36752200		1.20072
A85H-N	19816324	26919232		1.35844
G86H-N	20379980	22912848		1.12428
S87H-N	19956208	22024336		1.10363
I88H-N	46150068	54453316		1.17992
A89H-N	42180472	48268424		1.14433
A90H-N	38251292	45891276		1.19973
A91H-N	29990156	36322772		1.21116
T92H-N	24921176	30331080		1.21708
G93H-N	19626804	18166240		0.925583
F94H-N	60719240	69046984		1.13715
V95H-N	47748516	57173208		1.19738
K96H-N	44270096	53737824		1.21386
K97H-N	46220096	53488688		1.15726
D98H-N	39186652	43395004		1.10739
Q99H-N	38062648	46056892		1.21003
L100H-N	85930704	92215360		1.07314
G101H-N	44816304	50024692		1.11622
K102H-N	45469156	49985612		1.09933
N103H-N	27266804	32799368		1.2029
E104H-N	46781504	54378704		1.1624
E105H-N	59532472	68024752		1.14265
G106H-N	48350180	51998936		1.07547
A107H-N	45036256	53540656		1.18883
Q109H-N	63925884	64447244		1.00816
E110H-N	59916356	67535384		1.12716
G111H-N	52804612	62299484		1.17981
I112H-N	63741716	75638560		1.18664
L113H-N	65309400	71718704		1.09814
E114H-N	67606280	72341488		1.07004
D115H-N	57275568	64876396		1.13271
M116H-N	56819584	62830860		1.1058
V118H-N	68847088	71804368		1.04295
D119H-N	64842220	68118720		1.05053
D121H-N	54367920	55504788		1.02091
N122H-N	47569556	50565040		1.06297
E123H-N	54674080	59753976		1.09291
A124H-N	49973972	51802576		1.03659
Y125H-N	44599568	48801556		1.09422
E126H-N	-1828590	1675300
M127H-N	63026032	65653516		1.04169
S129H-N	48531100	52637160		1.08461
E130H-N	57270132	60566592		1.05756
E131H-N	28282702	29659542		1.04868
G132H-N	58472284	65480744		1.11986
Y133H-N	52040868	52903320		1.01657
Q134H-N	-2314341	5731
D135H-N	46317852	54990432		1.18724
Y136H-N	40315780	44795656		1.11112
E137H-N	45467764	44050984		0.96884
E139H-N	51188368	55897268		1.09199
A140H-N	35003752	35219332		1.00616
